# Supplementary material for: Chemical Compounds and Antioxidant Activity of Forsythia suspensa Leaves Black Tea
Source: Molecules. 2026 May 16;31(10):1687. doi: 10.3390/molecules31101687 (PMC13210340; doi:10.3390/molecules31101687)
Supplement: Supplementary file 1 [file molecules-31-01687-s001.zip]

Archive with 1 entries (1 files):
- molecules-4296896-supplementary.pdf
